# Supplementary material for: Automated Image Analysis Reveals Different Localization of Synaptic Gephyrin C4 Splice Variants
Source: eNeuro. 2023 Jan 3;10(1):ENEURO.0102-22.2022. doi: 10.1523/ENEURO.0102-22.2022 (PMC9831149; doi:10.1523/ENEURO.0102-22.2022)
Supplement: Extended Data 1 — The code for automated image analysis. Download Extended Data 1, ZIP file [file enu-eN-NWR-0102-22-s08.zip]

Archive with 16 entries (13 files):
- Extended_data_code/1_FolderProcessor_LIF_Z-projections.ijm
- Extended_data_code/alpha1_alpha2_Analysis/
- Extended_data_code/alpha1_alpha2_Analysis/2_FolderProcessor_TIF_fDIO_a1_a2_Masks.ijm
- Extended_data_code/alpha1_alpha2_Analysis/3a_FolderProcessor_TIF_fDIO_mScarletGphn_cluster.ijm
- Extended_data_code/alpha1_alpha2_Analysis/3b_FolderProcessor_TIF_fDIO_alpha1_cluster.ijm
- Extended_data_code/alpha1_alpha2_Analysis/3c_FolderProcessor_TIF_fDIO_alpha2_cluster.ijm
- Extended_data_code/Cluster_Analysis/
- Extended_data_code/Cluster_Analysis/2a_FolderProcessor_TIF_fDIO_Masks.ijm
- Extended_data_code/Cluster_Analysis/2b_FolderProcessor_TIF_fDIO_Mask_Cell.ijm
- Extended_data_code/Cluster_Analysis/3a_FolderProcessor_TIF_fDIO_mScarletGphn_cluster.ijm
- Extended_data_code/Cluster_Analysis/3b_FolderProcessor_TIF_fDIO_gamma2_cluster.ijm
- Extended_data_code/Cluster_Analysis/4_FolderProcessor_TIF_fDIO_number_of_clusters_per_area_synaptic_classification.ijm
- Extended_data_code/Co-Cluster_Analysis/
- Extended_data_code/Co-Cluster_Analysis/2_FolderProcessor_TIF_fDIO_mEGFP_mScarlet_Masks.ijm
- Extended_data_code/Co-Cluster_Analysis/3a_FolderProcessor_TIF_fDIO_mEGFPGphn_cluster.ijm
- Extended_data_code/Co-Cluster_Analysis/3b_FolderProcessor_TIF_fDIO_mScarletGphn_cluster.ijm
